# Supplementary material for: Influence of Gender on Radiosensitivity during Radiochemotherapy of Advanced Rectal Cancer
Source: Cancers (Basel). 2021 Dec 29;14(1):148. doi: 10.3390/cancers14010148 (PMC8750676; doi:10.3390/cancers14010148)
Supplement: Supplementary file 1 [file cancers-14-00148-s001.zip]

Archive with 1 entries (1 files):
- cancers-1505432-supplementary.pdf
